# Supplementary material for: Optimization of Nanohybrid Biosensors Based on Electro-Crosslinked Tannic Acid Capped Nanoparticles/Enzyme
Source: Molecules. 2022 May 21;27(10):3309. doi: 10.3390/molecules27103309 (PMC9144895; doi:10.3390/molecules27103309)
Supplement: Supplementary file 1 [file molecules-27-03309-s001.zip]

Archive with 1 entries (1 files):
- molecules-1680341-supplementary.pdf
